# Supplementary material for: Proposed standards for prosthetic foot reuse and considerations for donation of used prosthetic feet to low-and middle-income countries
Source: PLOS Glob Public Health. 2026 May 13;6(5):e0006270. doi: 10.1371/journal.pgph.0006270 (PMC13170859; doi:10.1371/journal.pgph.0006270)
Supplement: S1 Data — (CSV) [file pgph.0006270.s001.csv]

ID	Place of collection	Side	Size	Brand	Brand2	Model	Usable	If no, reason	Details	Pictures	Collected	Other notes
1	The Ninsiima Centre for the Rehabilitation of People with Physical Disabilities	Left	23	Ottobock	Ottobock	SACH	Yes
2	The Ninsiima Centre for the Rehabilitation of People with Physical Disabilities	Left	23	Unknown	Unknown	Other	Yes
3	The Ninsiima Centre for the Rehabilitation of People with Physical Disabilities	Left	22	Steeper	Kinterra	Other	Yes
4	The Ninsiima Centre for the Rehabilitation of People with Physical Disabilities	Left	22	Ottobock	Ottobock	Other	Yes
5	The Ninsiima Centre for the Rehabilitation of People with Physical Disabilities	Left	22	Trulife	Trulife	Other	Yes
6	The Ninsiima Centre for the Rehabilitation of People with Physical Disabilities	Left	22	Blatchfords	Blatchfords	Other	Yes
7	The Ninsiima Centre for the Rehabilitation of People with Physical Disabilities	Left	22	Blatchfords	Blatchfords	Other	Yes
8	The Ninsiima Centre for the Rehabilitation of People with Physical Disabilities	Left	22	Ossur	Ossur	Other	No	Cracks		Yes	No
9	The Ninsiima Centre for the Rehabilitation of People with Physical Disabilities	Left	25	College Park Industries (CPI)	College Park Industries (CPI)	Other	No	Cracks		Yes	Yes
10	The Ninsiima Centre for the Rehabilitation of People with Physical Disabilities	Left	24	Trulife	Trulife	SACH	No	Cracks		Yes	Yes
11	The Ninsiima Centre for the Rehabilitation of People with Physical Disabilities	Left	25	Blatchfords	Blatchfords	Other	Yes
12	The Ninsiima Centre for the Rehabilitation of People with Physical Disabilities	Left	25	Ottobock	Ottobock	SACH	Yes
13	The Ninsiima Centre for the Rehabilitation of People with Physical Disabilities	Left	25	WillowWood	WillowWood	Other	No	Cracks		Yes	Yes
14	The Ninsiima Centre for the Rehabilitation of People with Physical Disabilities	Left	25	Unknown	Unknown	Other	Yes
15	The Ninsiima Centre for the Rehabilitation of People with Physical Disabilities	Left	25	Ottobock	Ottobock	Other	No	Keel loose	Missing bumpers
16	The Ninsiima Centre for the Rehabilitation of People with Physical Disabilities	Left	25	Fillauer	Fillauer	Other	Yes
17	The Ninsiima Centre for the Rehabilitation of People with Physical Disabilities	Left	25	Blatchfords	Blatchfords	Other	Yes
18	The Ninsiima Centre for the Rehabilitation of People with Physical Disabilities	Left	25	College Park Industries (CPI)	College Park Industries (CPI)	Other	Yes
19	The Ninsiima Centre for the Rehabilitation of People with Physical Disabilities	Left	25	Trulife	Trulife	Other	No	Cracks		No	No
20	The Ninsiima Centre for the Rehabilitation of People with Physical Disabilities	Left	25	Ottobock	Ottobock	Other	No	Keel loose				Toes shaved, prior to donation/collection
21	The Ninsiima Centre for the Rehabilitation of People with Physical Disabilities	Left	25	Ottobock	Ottobock	Other	Yes					New, but missing metal components
22	The Ninsiima Centre for the Rehabilitation of People with Physical Disabilities	Left	23	Ottobock	Ottobock	Other	Yes
23	The Ninsiima Centre for the Rehabilitation of People with Physical Disabilities	Left	24	Ottobock	Ottobock	Other	No	Keel loose	Missing bumpers
24	The Ninsiima Centre for the Rehabilitation of People with Physical Disabilities	Left	25	WillowWood	WillowWood	Other	Yes
25	The Ninsiima Centre for the Rehabilitation of People with Physical Disabilities	Left	25	College Park Industries (CPI)	College Park Industries (CPI)	Other	Yes
26	The Ninsiima Centre for the Rehabilitation of People with Physical Disabilities	Left	26	Ottobock	Ottobock	SACH	Yes
27	The Ninsiima Centre for the Rehabilitation of People with Physical Disabilities	Left	26	Blatchfords	Blatchfords	Other	Yes
28	The Ninsiima Centre for the Rehabilitation of People with Physical Disabilities	Left	26	Ottobock	Ottobock	SACH	Yes
29	The Ninsiima Centre for the Rehabilitation of People with Physical Disabilities	Left	26	Blatchfords	Blatchfords	Other	Yes
30	The Ninsiima Centre for the Rehabilitation of People with Physical Disabilities	Left	26	Ottobock	Ottobock	Other	Yes
31	The Ninsiima Centre for the Rehabilitation of People with Physical Disabilities	Left	26	Blatchfords	Blatchfords	Other	Yes
32	The Ninsiima Centre for the Rehabilitation of People with Physical Disabilities	Left	26	Ottobock	Ottobock	Other	Yes
33	The Ninsiima Centre for the Rehabilitation of People with Physical Disabilities	Left	26	Ottobock	Ottobock	Other	Yes
34	The Ninsiima Centre for the Rehabilitation of People with Physical Disabilities	Left	26	Blatchfords	Blatchfords	Other	Yes
35	The Ninsiima Centre for the Rehabilitation of People with Physical Disabilities	Left	26	Blatchfords	Blatchfords	Other	Yes
36	The Ninsiima Centre for the Rehabilitation of People with Physical Disabilities	Left	26	Ottobock	Ottobock	SACH	Yes
37	The Ninsiima Centre for the Rehabilitation of People with Physical Disabilities	Left	26	Ottobock	Ottobock	Other	Yes
38	The Ninsiima Centre for the Rehabilitation of People with Physical Disabilities	Left	26	Blatchfords	Blatchfords	Other	Yes
39	The Ninsiima Centre for the Rehabilitation of People with Physical Disabilities	Left	26	College Park Industries (CPI)	College Park Industries (CPI)	Other	No	Cracks		Yes	Yes
40	The Ninsiima Centre for the Rehabilitation of People with Physical Disabilities	Left	26	Blatchfords	Blatchfords	Other	Yes
41	The Ninsiima Centre for the Rehabilitation of People with Physical Disabilities	Left	26	Blatchfords	Blatchfords	Other	Yes
42	The Ninsiima Centre for the Rehabilitation of People with Physical Disabilities	Left	26	Blatchfords	Blatchfords	Other	Yes
43	The Ninsiima Centre for the Rehabilitation of People with Physical Disabilities	Left	26	WillowWood	WillowWood	Other	Yes
44	The Ninsiima Centre for the Rehabilitation of People with Physical Disabilities	Left	26	College Park Industries (CPI)	College Park Industries (CPI)	Other	Yes
45	The Ninsiima Centre for the Rehabilitation of People with Physical Disabilities	Left	26	Ottobock	Ottobock	Other	Yes
46	The Ninsiima Centre for the Rehabilitation of People with Physical Disabilities	Left	27	Trulife	Trulife	Other	Yes
47	The Ninsiima Centre for the Rehabilitation of People with Physical Disabilities	Left	26	Unknown	Unknown	Other	Yes
48	The Ninsiima Centre for the Rehabilitation of People with Physical Disabilities	Left	26	College Park Industries (CPI)	College Park Industries (CPI)	Other	Yes
49	The Ninsiima Centre for the Rehabilitation of People with Physical Disabilities	Left	26	Ottobock	Ottobock	Other	Yes					Cracks around the ankle
50	The Ninsiima Centre for the Rehabilitation of People with Physical Disabilities	Left	26	Ottobock	Ottobock	Other	Yes
51	The Ninsiima Centre for the Rehabilitation of People with Physical Disabilities	Left	26	Blatchfords	Blatchfords	Other	Yes
52	The Ninsiima Centre for the Rehabilitation of People with Physical Disabilities	Left	26	Unknown	Unknown	Other	Yes
53	The Ninsiima Centre for the Rehabilitation of People with Physical Disabilities	Left	26	Unknown	Unknown	Other	Yes
54	The Ninsiima Centre for the Rehabilitation of People with Physical Disabilities	Left	27	Trulife	Trulife	Other	No	Cracks		No	No
55	The Ninsiima Centre for the Rehabilitation of People with Physical Disabilities	Left	27	Ottobock	Ottobock	Other	Yes
56	The Ninsiima Centre for the Rehabilitation of People with Physical Disabilities	Left	27	Ottobock	Ottobock	Other	No	Keel loose		No	No
57	The Ninsiima Centre for the Rehabilitation of People with Physical Disabilities	Left	27	Ottobock	Ottobock	Other	Yes
58	The Ninsiima Centre for the Rehabilitation of People with Physical Disabilities	Left	27	Blatchfords	Blatchfords	Other	Yes
59	The Ninsiima Centre for the Rehabilitation of People with Physical Disabilities	Left	27	Blatchfords	Blatchfords	Other	Yes
60	The Ninsiima Centre for the Rehabilitation of People with Physical Disabilities	Left	27	Blatchfords	Blatchfords	Other	Yes
61	The Ninsiima Centre for the Rehabilitation of People with Physical Disabilities	Left	27	Blatchfords	Blatchfords	Other	Yes
62	The Ninsiima Centre for the Rehabilitation of People with Physical Disabilities	Left	27	Blatchfords	Blatchfords	Other	Yes
63	The Ninsiima Centre for the Rehabilitation of People with Physical Disabilities	Left	27	Ottobock	Ottobock	Other	Yes
64	The Ninsiima Centre for the Rehabilitation of People with Physical Disabilities	Left	27	Unknown	Unknown	Other	Yes
65	The Ninsiima Centre for the Rehabilitation of People with Physical Disabilities	Left	27	Ottobock	Ottobock	Other	No	Super stretchy		Yes	No
66	The Ninsiima Centre for the Rehabilitation of People with Physical Disabilities	Left	26	Ottobock	Ottobock	SACH	Yes
67	The Ninsiima Centre for the Rehabilitation of People with Physical Disabilities	Left	27	Blatchfords	Blatchfords	Other	Yes
68	The Ninsiima Centre for the Rehabilitation of People with Physical Disabilities	Left	27	Ottobock	Ottobock	Other	Yes
69	The Ninsiima Centre for the Rehabilitation of People with Physical Disabilities	Left	27	Ottobock	Ottobock	Other	No	Crumbly		Yes	No
70	The Ninsiima Centre for the Rehabilitation of People with Physical Disabilities	Left	27	Blatchfords	Blatchfords	Other	Yes
71	The Ninsiima Centre for the Rehabilitation of People with Physical Disabilities	Left	27	Blatchfords	Blatchfords	Other	Yes
72	The Ninsiima Centre for the Rehabilitation of People with Physical Disabilities	Left	27	Blatchfords	Blatchfords	Other	Yes
73	The Ninsiima Centre for the Rehabilitation of People with Physical Disabilities	Left	27	Unknown	Unknown	Other	Yes
74	The Ninsiima Centre for the Rehabilitation of People with Physical Disabilities	Left	27	Blatchfords	Blatchfords	Other	Yes
75	The Ninsiima Centre for the Rehabilitation of People with Physical Disabilities	Left	27	College Park Industries (CPI)	College Park Industries (CPI)	Other	Yes
76	The Ninsiima Centre for the Rehabilitation of People with Physical Disabilities	Left	27	Blatchfords	Blatchfords	Other	Yes
77	The Ninsiima Centre for the Rehabilitation of People with Physical Disabilities	Left	28	Ottobock	Ottobock	SACH	Yes
78	The Ninsiima Centre for the Rehabilitation of People with Physical Disabilities	Left	28	Blatchfords	Blatchfords	Other	Yes
79	The Ninsiima Centre for the Rehabilitation of People with Physical Disabilities	Left	28	Unknown	Unknown	Other	No	Cracks		Yes	Yes
80	The Ninsiima Centre for the Rehabilitation of People with Physical Disabilities	Left	28	Ottobock	Ottobock	Other	Yes
81	The Ninsiima Centre for the Rehabilitation of People with Physical Disabilities	Left	28	WillowWood	WillowWood	Other	Yes
82	The Ninsiima Centre for the Rehabilitation of People with Physical Disabilities	Left	28	Trulife	Trulife	Other	Yes
83	The Ninsiima Centre for the Rehabilitation of People with Physical Disabilities	Left	28	Ottobock	Ottobock	Other	Yes
84	The Ninsiima Centre for the Rehabilitation of People with Physical Disabilities	Left	28	Unknown	Unknown	Other	Yes
85	The Ninsiima Centre for the Rehabilitation of People with Physical Disabilities	Left	28	Ottobock	Ottobock	Other	Yes
86	The Ninsiima Centre for the Rehabilitation of People with Physical Disabilities	Left	28	Blatchfords	Blatchfords	Other	Yes
87	The Ninsiima Centre for the Rehabilitation of People with Physical Disabilities	Left	28	Ossur	Ossur	Other	No	Crumbly		Yes	Yes
88	The Ninsiima Centre for the Rehabilitation of People with Physical Disabilities	Left	28	Steeper	Steeper	Other	Yes
89	The Ninsiima Centre for the Rehabilitation of People with Physical Disabilities	Left	28	Ottobock	Ottobock	SACH	Yes
90	The Ninsiima Centre for the Rehabilitation of People with Physical Disabilities	Left	28	Steeper	Steeper	Other	Yes
91	The Ninsiima Centre for the Rehabilitation of People with Physical Disabilities	Left	28	Unknown	Unknown	Other	Yes					91, 92, and 143 are same make/model
92	The Ninsiima Centre for the Rehabilitation of People with Physical Disabilities	Left	28	Unknown	Unknown	Other	No	(2) Discolouration, cracks	Yellow	Yes	Yes	91, 92, and 143 are same make/model
93	The Ninsiima Centre for the Rehabilitation of People with Physical Disabilities	Left	28	Ottobock	Ottobock	SACH	Yes
94	The Ninsiima Centre for the Rehabilitation of People with Physical Disabilities	Left	28	College Park Industries (CPI)	College Park Industries (CPI)	Other	Yes
95	The Ninsiima Centre for the Rehabilitation of People with Physical Disabilities	Left	28	Streifeneder	Streifeneder	Other	Yes
96	The Ninsiima Centre for the Rehabilitation of People with Physical Disabilities	Left	28	Ottobock	Ottobock	SACH	Yes
97	The Ninsiima Centre for the Rehabilitation of People with Physical Disabilities	Left	28	Ottobock	Ottobock	SACH	Yes
98	The Ninsiima Centre for the Rehabilitation of People with Physical Disabilities	Left	28	Ottobock	Ottobock	Other	Yes
99	The Ninsiima Centre for the Rehabilitation of People with Physical Disabilities	Left	28	Ottobock	Ottobock	SACH	Yes
100	The Ninsiima Centre for the Rehabilitation of People with Physical Disabilities	Left	28	Streifeneder	Streifeneder	SACH	No	Sticky
101	The Ninsiima Centre for the Rehabilitation of People with Physical Disabilities	Right	15	Ottobock	Ottobock	SACH	Yes
102	The Ninsiima Centre for the Rehabilitation of People with Physical Disabilities	Right	18	Ottobock	Ottobock	SACH	Yes
103	The Ninsiima Centre for the Rehabilitation of People with Physical Disabilities	Right	19	Ottobock	Ottobock	SACH	Yes
104	The Ninsiima Centre for the Rehabilitation of People with Physical Disabilities	Right	22	Ossur	Ossur	Other	Yes
105	The Ninsiima Centre for the Rehabilitation of People with Physical Disabilities	Right	22	Blatchfords	Blatchfords	Other	Yes
106	The Ninsiima Centre for the Rehabilitation of People with Physical Disabilities	Right	22	Ossur	Ossur	Other	Yes
107	The Ninsiima Centre for the Rehabilitation of People with Physical Disabilities	Right	22	Blatchfords	Blatchfords	Other	Yes
108	The Ninsiima Centre for the Rehabilitation of People with Physical Disabilities	Right	23	Blatchfords	Blatchfords	Other	Yes
109	The Ninsiima Centre for the Rehabilitation of People with Physical Disabilities	Right	23	Blatchfords	Blatchfords	Other	Yes
110	The Ninsiima Centre for the Rehabilitation of People with Physical Disabilities	Right	23	Ossur	Ossur	Other	Yes
111	The Ninsiima Centre for the Rehabilitation of People with Physical Disabilities	Right	23	Ossur	Ossur	Other	No	Cracks		Yes	No	Foot sheel completely cracked away
112	The Ninsiima Centre for the Rehabilitation of People with Physical Disabilities	Right	23	Ossur	Ossur	Other	Yes
113	The Ninsiima Centre for the Rehabilitation of People with Physical Disabilities	Right	23	Ottobock	Ottobock	Other	No	Cracks		Yes	Yes
114	The Ninsiima Centre for the Rehabilitation of People with Physical Disabilities	Right	23	Blatchfords	Blatchfords	Other	Yes
115	The Ninsiima Centre for the Rehabilitation of People with Physical Disabilities	Right	23	Blatchfords	Blatchfords	Other	Yes					Toes shaved, prior to donation/collection
116	The Ninsiima Centre for the Rehabilitation of People with Physical Disabilities	Right	23	Kingsley Casual	Kingsley Casual	SACH	Yes					Made for heels
117	The Ninsiima Centre for the Rehabilitation of People with Physical Disabilities	Right	24	Ottobock	Ottobock	SACH	Yes
118	The Ninsiima Centre for the Rehabilitation of People with Physical Disabilities	Right	24	Unknown	Unknown	Other	Yes					Single-axis joint - had seen others as well, unsure why I made this note
119	The Ninsiima Centre for the Rehabilitation of People with Physical Disabilities	Right	24	Ossur	Ossur	Other	No	Cracks		?No	?No	Might have pictured and collected but not in notes� completely split into two
120	The Ninsiima Centre for the Rehabilitation of People with Physical Disabilities	Right	24	Steeper	Steeper	Other	Yes
121	The Ninsiima Centre for the Rehabilitation of People with Physical Disabilities	Right	24	College Park Industries (CPI)	College Park Industries (CPI)	Other	Yes
122	The Ninsiima Centre for the Rehabilitation of People with Physical Disabilities	Right	24	Blatchfords	Blatchfords	Other	Yes
123	The Ninsiima Centre for the Rehabilitation of People with Physical Disabilities	Right	24	Kingsley Casual	Kingsley Casual	SACH	Yes
124	The Ninsiima Centre for the Rehabilitation of People with Physical Disabilities	Right	24	Ottobock	Ottobock	Other	Yes
125	The Ninsiima Centre for the Rehabilitation of People with Physical Disabilities	Right	25	Ossur	Ossur	Other	Yes
126	The Ninsiima Centre for the Rehabilitation of People with Physical Disabilities	Right	25	Ottobock	Ottobock	Other	Yes
127	The Ninsiima Centre for the Rehabilitation of People with Physical Disabilities	Right	25	Unknown	Unknown	Other	Yes					127, 128, and 129 are all the same make and model
128	The Ninsiima Centre for the Rehabilitation of People with Physical Disabilities	Right	25	Unknown	Unknown	Other	Yes					127, 128, and 129 are all the same make and model
129	The Ninsiima Centre for the Rehabilitation of People with Physical Disabilities	Right	25	Unknown	Unknown	Other	Yes					127, 128, and 129 are all the same make and model
130	The Ninsiima Centre for the Rehabilitation of People with Physical Disabilities	Right	25	Blatchfords	Blatchfords	Other	Yes
131	The Ninsiima Centre for the Rehabilitation of People with Physical Disabilities	Right	25	Trulife	Trulife	Other	Yes
132	The Ninsiima Centre for the Rehabilitation of People with Physical Disabilities	Right	25	Trulife	Trulife	Other	Yes
133	The Ninsiima Centre for the Rehabilitation of People with Physical Disabilities	Right	25	Blatchfords	Blatchfords	Other	Yes
134	The Ninsiima Centre for the Rehabilitation of People with Physical Disabilities	Right	25	College Park Industries (CPI)	College Park Industries (CPI)	Other	No	Cracks		Yes	No
135	The Ninsiima Centre for the Rehabilitation of People with Physical Disabilities	Right	26	Trulife	Trulife	Other	Yes
136	The Ninsiima Centre for the Rehabilitation of People with Physical Disabilities	Right	26	Ottobock	Ottobock	Other	No	Super stretchy		No	No
137	The Ninsiima Centre for the Rehabilitation of People with Physical Disabilities	Right	26	Blatchfords	Blatchfords	Other	Yes
138	The Ninsiima Centre for the Rehabilitation of People with Physical Disabilities	Right	26	Blatchfords	Blatchfords	Other	Yes
139	The Ninsiima Centre for the Rehabilitation of People with Physical Disabilities	Right	26	Ottobock	Ottobock	Other	No	Cracks		Yes	Yes
140	The Ninsiima Centre for the Rehabilitation of People with Physical Disabilities	Right	26	Blatchfords	Blatchfords	Other	Yes
141	The Ninsiima Centre for the Rehabilitation of People with Physical Disabilities	Right	26	WillowWood	WillowWood	Other	Yes
142	The Ninsiima Centre for the Rehabilitation of People with Physical Disabilities	Right	26	Ottobock	Ottobock	Other	No	Keel loose		No	No
143	The Ninsiima Centre for the Rehabilitation of People with Physical Disabilities	Right	26	Unknown	Unknown	Other	Yes	Discolouration	Yellow			91, 92, and 143 are same make/model
144	The Ninsiima Centre for the Rehabilitation of People with Physical Disabilities	Right	26	Ossur	Ossur	Other	Yes
145	The Ninsiima Centre for the Rehabilitation of People with Physical Disabilities	Right	26	Ossur	Ossur	Other	No	Crumbly		Yes	No
146	The Ninsiima Centre for the Rehabilitation of People with Physical Disabilities	Right	26	Ottobock	Ottobock	Other	No	Keel loose	Missing bumpers	No	No
147	The Ninsiima Centre for the Rehabilitation of People with Physical Disabilities	Right	26	Blatchfords	Blatchfords	Other	Yes
148	The Ninsiima Centre for the Rehabilitation of People with Physical Disabilities	Right	26	Blatchfords	Blatchfords	Other	No	Cracks		?No	?No
149	The Ninsiima Centre for the Rehabilitation of People with Physical Disabilities	Right	26	Ottobock	Ottobock	Other	Yes
150	The Ninsiima Centre for the Rehabilitation of People with Physical Disabilities	Right	27	Blatchfords	Blatchfords	Other	Yes
151	The Ninsiima Centre for the Rehabilitation of People with Physical Disabilities	Right	27	Ottobock	Ottobock	Other	Yes
152	The Ninsiima Centre for the Rehabilitation of People with Physical Disabilities	Right	27	College Park Industries (CPI)	College Park Industries (CPI)	Other	No	Cracks		Yes	Yes
153	The Ninsiima Centre for the Rehabilitation of People with Physical Disabilities	Right	27	Ossur	Ossur	Other	Yes
154	The Ninsiima Centre for the Rehabilitation of People with Physical Disabilities	Right	27	Ossur	Ossur	Other	Yes
155	The Ninsiima Centre for the Rehabilitation of People with Physical Disabilities	Right	27	College Park Industries (CPI)	College Park Industries (CPI)	Other	Yes
156	The Ninsiima Centre for the Rehabilitation of People with Physical Disabilities	Right	27	Blatchfords	Blatchfords	Other	Yes
157	The Ninsiima Centre for the Rehabilitation of People with Physical Disabilities	Right	27	Ottobock	Ottobock	Other	No	Cracks		No	No
158	The Ninsiima Centre for the Rehabilitation of People with Physical Disabilities	Right	27	Blatchfords	Blatchfords	Other	Yes
159	The Ninsiima Centre for the Rehabilitation of People with Physical Disabilities	Right	27	Ottobock	Ottobock	Other	No	Super stretchy
160	The Ninsiima Centre for the Rehabilitation of People with Physical Disabilities	Right	27	College Park Industries (CPI)	College Park Industries (CPI)	Other	Yes
161	The Ninsiima Centre for the Rehabilitation of People with Physical Disabilities	Right	27	Janton	Janton	Other	Yes
162	The Ninsiima Centre for the Rehabilitation of People with Physical Disabilities	Right	27	WillowWood	WillowWood	Other	Yes
163	The Ninsiima Centre for the Rehabilitation of People with Physical Disabilities	Right	27	Blatchfords	Blatchfords	Other	Yes
164	The Ninsiima Centre for the Rehabilitation of People with Physical Disabilities	Right	27	Blatchfords	Blatchfords	Other	Yes					Ankle cracks in shell
165	The Ninsiima Centre for the Rehabilitation of People with Physical Disabilities	Right	28	Blatchfords	Blatchfords	Other	Yes
166	The Ninsiima Centre for the Rehabilitation of People with Physical Disabilities	Right	28	Blatchfords	Blatchfords	Other	Yes
167	The Ninsiima Centre for the Rehabilitation of People with Physical Disabilities	Right	28	Blatchfords	Blatchfords	Other	Yes			Yes	No	Covered in fluff/foam
168	The Ninsiima Centre for the Rehabilitation of People with Physical Disabilities	Right	28	Blatchfords	Blatchfords	Other	Yes
169	The Ninsiima Centre for the Rehabilitation of People with Physical Disabilities	Right	28	Blatchfords	Blatchfords	Other	No	Cracks		Yes	Yes
170	The Ninsiima Centre for the Rehabilitation of People with Physical Disabilities	Right	28	WillowWood	WillowWood	Other	Yes
171	The Ninsiima Centre for the Rehabilitation of People with Physical Disabilities	Right	27	Trulife	Trulife	SACH	No	Cracks		Yes	Yes	Toes cracking
172	The Ninsiima Centre for the Rehabilitation of People with Physical Disabilities	Right	28	Blatchfords	Blatchfords	Other	Yes
173	The Ninsiima Centre for the Rehabilitation of People with Physical Disabilities	Right	28	Ottobock	Ottobock	Other	Yes
174	The Ninsiima Centre for the Rehabilitation of People with Physical Disabilities	Right	28	Ottobock	Ottobock	Other	Yes
175	The Ninsiima Centre for the Rehabilitation of People with Physical Disabilities	Right	28	Ottobock	Ottobock	SACH	Yes
176	The Ninsiima Centre for the Rehabilitation of People with Physical Disabilities	Right	28	Blatchfords	Blatchfords	Other	Yes
177	The Ninsiima Centre for the Rehabilitation of People with Physical Disabilities	Right	28	Blatchfords	Blatchfords	Other	Yes
178	The Ninsiima Centre for the Rehabilitation of People with Physical Disabilities	Right	28	Blatchfords	Blatchfords	Other	Yes
179	The Ninsiima Centre for the Rehabilitation of People with Physical Disabilities	Right	28	Blatchfords	Blatchfords	Other	Yes
180	The Ninsiima Centre for the Rehabilitation of People with Physical Disabilities	Right	28	College Park Industries (CPI)	College Park Industries (CPI)	Other	Yes
181	The Ninsiima Centre for the Rehabilitation of People with Physical Disabilities	Right	28	Blatchfords	Blatchfords	Other	Yes					Beginning to flake
182	The Ninsiima Centre for the Rehabilitation of People with Physical Disabilities	Right	28	Ottobock	Ottobock	Other	Yes
183	The Ninsiima Centre for the Rehabilitation of People with Physical Disabilities	Right	28	Ottobock	Ottobock	SACH	Yes
184	The Ninsiima Centre for the Rehabilitation of People with Physical Disabilities	Right	28	Ottobock	Freedom Innovations	Other	No	Cracks		Yes	Yes	Split/cracked
185	The Ninsiima Centre for the Rehabilitation of People with Physical Disabilities	Right	28	Fillauer	Fillauer	Other	Yes
186	The Ninsiima Centre for the Rehabilitation of People with Physical Disabilities	Right	28	Ottobock	Ottobock	Other	Yes
187	The Ninsiima Centre for the Rehabilitation of People with Physical Disabilities	Right	28	Fillauer	Fillauer	Other	Yes
188	The Ninsiima Centre for the Rehabilitation of People with Physical Disabilities	Right	28	Trulife	Trulife	Other	Yes
189	The Ninsiima Centre for the Rehabilitation of People with Physical Disabilities	Right	29	Fillauer	Fillauer	Other	Yes
190	The Ninsiima Centre for the Rehabilitation of People with Physical Disabilities	Right	28	Ottobock	Ottobock	Other	Yes
191	The Ninsiima Centre for the Rehabilitation of People with Physical Disabilities	Right	29	College Park Industries (CPI)	College Park Industries (CPI)	Other	Yes
192	The Ninsiima Centre for the Rehabilitation of People with Physical Disabilities	Right	29	College Park Industries (CPI)	College Park Industries (CPI)	Other	Yes
193	The Ninsiima Centre for the Rehabilitation of People with Physical Disabilities	Right	29	Trulife	Trulife	SACH	Yes
194	The Ninsiima Centre for the Rehabilitation of People with Physical Disabilities	Right	29	Unknown	Unknown	Other	Yes
195	The Ninsiima Centre for the Rehabilitation of People with Physical Disabilities	Right	29	Blatchfords	Blatchfords	Other	Yes
196	The Ninsiima Centre for the Rehabilitation of People with Physical Disabilities	Right	29	Ossur	Ossur	Other	Yes
197	Knowledge for Change	Right	30	Blatchfords	Blatchfords	Other	Yes
198	Knowledge for Change	Right	30	Ottobock	Ottobock	SACH	Yes
199	Knowledge for Change	Left	30	Ottobock	Ottobock	Other	Yes
200	Knowledge for Change	Left	30	Ottobock	Ottobock	Other	Yes
201	Knowledge for Change	Left	28	Blatchfords	Blatchfords	Other	Yes
202	Knowledge for Change	Left	28	Blatchfords	Blatchfords	Other	Yes
203	Knowledge for Change	Left	28	College Park Industries (CPI)	College Park Industries (CPI)	Other	Yes
204	Knowledge for Change	Left	28	Ossur	Medi	Other	Yes
205	Knowledge for Change	Left	28	College Park Industries (CPI)	College Park Industries (CPI)	Other	Yes
206	Knowledge for Change	Left	28	Ottobock	Ottobock	Other	Yes
207	Knowledge for Change	Left	28	Blatchfords	Blatchfords	Other	Yes
208	Knowledge for Change	Left	28	College Park Industries (CPI)	College Park Industries (CPI)	Other	Yes
209	Knowledge for Change	Left	28	Fillauer	Fillauer	Other	Yes
210	Knowledge for Change	Left	29	Ottobock	Freedom Maverick	Other	Yes
211	Knowledge for Change	Left	29	Blatchfords	Blatchfords	Other	Yes
212	Knowledge for Change	Left	29	Blatchfords	Blatchfords	Other	Yes
213	Knowledge for Change	Left	29	Ottobock	Ottobock	Other	Yes
214	Knowledge for Change	Left	29	BioQuest	BioQuest	Other	Yes
215	Knowledge for Change	Left	29	Kingsley Casual	Kingsley Casual	SACH	Yes
216	Knowledge for Change	Right	28	College Park Industries (CPI)	College Park Industries (CPI)	Other	Yes
217	Knowledge for Change	Right	28	Blatchfords	Blatchfords	Other	Yes
218	Knowledge for Change	Right	28	Blatchfords	Blatchfords	Other	Yes
219	Knowledge for Change	Right	28	Steeper	Steeper	Other	Yes
220	Knowledge for Change	Right	28	College Park Industries (CPI)	College Park Industries (CPI)	Other	Yes
221	Knowledge for Change	Right	28	Blatchfords	Blatchfords	Other	Yes
222	Knowledge for Change	Right	28	Ottobock	Ottobock	SACH	Yes
223	Knowledge for Change	Right	28	Ottobock	Ottobock	SACH	Yes					New foot
224	Knowledge for Change	Left	27	Blatchfords	Blatchfords	Other	Yes
225	Knowledge for Change	Left	27	Trulife	Trulife	Other	Yes
226	Knowledge for Change	Left	27	Ottobock	Ottobock	SACH	Yes
227	Knowledge for Change	Left	27	Unknown	Unknown	Other	Yes
228	Knowledge for Change	Left	27	Ottobock	Ottobock	Other	Yes
229	Knowledge for Change	Left	27	Ottobock	Ottobock	SACH	Yes
230	Knowledge for Change	Left	27	Ottobock	Ottobock	Other	Yes
231	Knowledge for Change	Left	27	College Park Industries (CPI)	College Park Industries (CPI)	Other	Yes
232	Knowledge for Change	Left	27	Ottobock	Ottobock	Other	Yes
233	Knowledge for Change	Left	27	Ottobock	Ottobock	Other	Yes
234	Knowledge for Change	Left	27	Ottobock	Ottobock	SACH	Yes
235	Knowledge for Change	Left	27	Blatchfords	Blatchfords	Other	Yes
236	Knowledge for Change	Left	27	Blatchfords	Blatchfords	SACH	Yes
237	Knowledge for Change	Left	27	College Park Industries (CPI)	College Park Industries (CPI)	Other	Yes
238	Knowledge for Change	Left	27	Unknown	Unknown	SACH	Yes
239	Knowledge for Change	Left	27	Trulife	Trulife	Other	Yes
240	Knowledge for Change	Right	27	WillowWood	WillowWood	Other	No	Cracks		No	No	Cracked when shell was removed
241	Knowledge for Change	Right	27	Ottobock	Ottobock	SACH	Yes
242	Knowledge for Change	Right	27	Unknown	Unknown	Other	Yes
243	Knowledge for Change	Right	27	Blatchfords	Blatchfords	Other	Yes
244	Knowledge for Change	Right	27	Ottobock	Ottobock	Other	Yes
245	Knowledge for Change	Right	27	Kingsley Casual	Kingsley Casual	SACH	Yes
246	Knowledge for Change	Right	27	Blatchfords	Blatchfords	Other	Yes
247	Knowledge for Change	Right	27	Ottobock	Ottobock	SACH	Yes
248	Knowledge for Change	Right	27	Kingsley Casual	Kingsley Casual	SACH	Yes
249	Knowledge for Change	Right	27	Unknown	Unknown	SACH	No	Cracks		No	No
250	Knowledge for Change	Right	27	Blatchfords	Blatchfords	Other	Yes
251	Knowledge for Change	Right	27	Ossur	Veriflex	Other	Yes
252	Knowledge for Change	Right	26	Unknown	Unknown	Other	Yes
253	Knowledge for Change	Right	26	Ossur	Ossur	Other	No	Cracks		Yes	No
254	Knowledge for Change	Right	26	Ossur	Ossur	Other	Yes
255	Knowledge for Change	Right	26	Blatchfords	Blatchfords	Other	Yes
256	Knowledge for Change	Right	26	Blatchfords	Blatchfords	Other	Yes
257	Knowledge for Change	Right	26	Trulife	Trulife	Other	No	Cracks		No	No
258	Knowledge for Change	Right	26	Ottobock	Ottobock	Other	Yes
259	Knowledge for Change	Right	26	Blatchfords	Blatchfords	Other	Yes
260	Knowledge for Change	Right	26	Trulife	Trulife	SACH	Yes
261	Knowledge for Change	Right	26	Blatchfords	Blatchfords	Other	Yes
262	Knowledge for Change	Right	26	Ottobock	Ottobock	SACH	Yes
263	Knowledge for Change	Right	26	Trulife	Trulife	Other	Yes
264	Knowledge for Change	Right	26	Ossur	Ossur	Other	Yes
265	Knowledge for Change	Right	26	Ossur	Ossur	Other	No	Wear		Yes	Yes	Keel has worn through the big toe - would have been there at time of shipment
266	Knowledge for Change	Right	26	Kingsley Casual	Kingsley Casual	Other	Yes
267	Knowledge for Change	Left	26	Unknown	Unknown	Other	No	Crumbly
268	Knowledge for Change	Left	26	Blatchfords	Blatchfords	Other	Yes
269	Knowledge for Change	Left	26	Blatchfords	Blatchfords	Other	Yes
270	Knowledge for Change	Left	26	Trulife	Trulife	Other	Yes
271	Knowledge for Change	Left	26	Blatchfords	Blatchfords	Other	Yes
272	Knowledge for Change	Left	26	Ossur	Ossur	Other	Yes
273	Knowledge for Change	Left	26	Ottobock	Ottobock	Other	Yes
274	Knowledge for Change	Left	26	Ottobock	Ottobock	Other	Yes					Single axis
275	Knowledge for Change	Left	26	Ottobock	Ottobock	Other	Yes
276	Knowledge for Change	Left	26	Blatchfords	Blatchfords	Other	Yes
277	Knowledge for Change	Left	26	Blatchfords	Blatchfords	Other	Yes
278	Knowledge for Change	Left	26	Blatchfords	Blatchfords	Other	Yes
279	Knowledge for Change	Left	26	Ottobock	Ottobock	Other	Yes					Cracked at ankle
280	Knowledge for Change	Left	26	Ottobock	Ottobock	SACH	No	Crumbly
281	Knowledge for Change	Left	26	Unknown	Unknown	SACH	No	Cracks				Cracked big toe
282	Knowledge for Change	Left	26	Blatchfords	Blatchfords	Other	Yes
283	Knowledge for Change	Left	26	Ottobock	Ottobock	SACH	Yes
284	Knowledge for Change	Left	26	Blatchfords	Blatchfords	Other	Yes
285	Knowledge for Change	Left	26	Blatchfords	Blatchfords	Other	Yes
286	Knowledge for Change	Left	26	Ottobock	Ottobock	SACH	Yes
287	Knowledge for Change	Left	26	College Park Industries (CPI)	College Park Industries (CPI)	Other	Yes
288	Knowledge for Change	Left	26	Blatchfords	Blatchfords	Other	Yes
289	Knowledge for Change	Left	26	Ottobock	Ottobock	SACH	No	(2) Crumbly, Cracks
290	Knowledge for Change	Left	26	Blatchfords	Blatchfords	Other	Yes
291	Knowledge for Change	Left	26	Unknown	Unknown	SACH	Yes
292	Knowledge for Change	Left	26	Ottobock	Ottobock	Other	Yes
293	Knowledge for Change	Left	26	Blatchfords	Blatchfords	Other	Yes
294	Knowledge for Change	Left	26	Unknown	Unknown	SACH	Yes
295	Knowledge for Change	Left	26	Blatchfords	Blatchfords	Other	Yes
296	Knowledge for Change	Left	26	Ottobock	Ottobock	SACH	Yes
297	Knowledge for Change	Left	26	Ottobock	Ottobock	SACH	Yes
298	Knowledge for Change	Right	25	Blatchfords	Blatchfords	Other	Yes
299	Knowledge for Change	Right	25	Blatchfords	Blatchfords	Other	Yes
300	Knowledge for Change	Right	25	Blatchfords	Blatchfords	Other	Yes
301	Knowledge for Change	Right	25	Blatchfords	Blatchfords	Other	Yes
302	Knowledge for Change	Right	25	College Park Industries (CPI)	College Park Industries (CPI)	Other	Yes
303	Knowledge for Change	Right	25	Ottobock	Ottobock	Other	Yes
304	Knowledge for Change	Right	25	Blatchfords	Blatchfords	Other	Yes
305	Knowledge for Change	Right	25	Ossur	Ossur	Other	Yes
306	Knowledge for Change	Right	25	Unknown	Unknown	Other	Yes
307	Knowledge for Change	Left	25	Blatchfords	Blatchfords	Other	Yes
308	Knowledge for Change	Left	25	Blatchfords	Blatchfords	Other	Yes
309	Knowledge for Change	Left	25	Ottobock	Ottobock	SACH	Yes
310	Knowledge for Change	Left	25	Blatchfords	Blatchfords	Other	Yes
311	Knowledge for Change	Left	25	Ottobock	Ottobock	Other	Yes
312	Knowledge for Change	Left	25	Ottobock	Ottobock	SACH	Yes
313	Knowledge for Change	Left	24	Blatchfords	Blatchfords	Other	Yes
314	Knowledge for Change	Left	24	Ottobock	Ottobock	SACH	Yes
315	Knowledge for Change	Left	24	Blatchfords	Blatchfords	Other	Yes
316	Knowledge for Change	Left	24	Blatchfords	Blatchfords	Other	Yes
317	Knowledge for Change	Left	24	Ottobock	Ottobock	SACH	Yes
318	Knowledge for Change	Left	24	Trulife	Trulife	SACH	No	(2) Crumbly, Cracks		No	No
319	Knowledge for Change	Left	24	Trulife	Trulife	SACH	Yes
320	Knowledge for Change	Left	24	Ottobock	Ottobock	Other	Yes
321	Knowledge for Change	Left	24	Unknown	Unknown	Other	Yes					Single axis
322	Knowledge for Change	Left	24	Blatchfords	Blatchfords	Other	Yes
323	Knowledge for Change	Left	24	Ottobock	Ottobock	Other	Yes
324	Knowledge for Change	Left	24	College Park Industries (CPI)	College Park Industries (CPI)	Other	Yes
325	Knowledge for Change	Left	24	Unknown	Unknown	Other	Yes					New, single axis
326	Knowledge for Change	Right	24	Blatchfords	Blatchfords	Other	Yes
327	Knowledge for Change	Right	24	Ottobock	Ottobock	SACH	Yes
328	Knowledge for Change	Right	24	Unknown	Unknown	Other	Yes					328, 329, and 330 are the same make/model, and single axis
329	Knowledge for Change	Right	24	Unknown	Unknown	Other	Yes					328, 329, and 330 are the same make/model, and single axis
330	Knowledge for Change	Right	24	Unknown	Unknown	Other	Yes					328, 329, and 330 are the same make/model, and single axis
331	Knowledge for Change	Right	24	Fillauer	Fillauer	Other	Yes
332	Knowledge for Change	Right	24	Blatchfords	Blatchfords	Other	Yes
333	Knowledge for Change	Right	24	Blatchfords	Blatchfords	Other	Yes
334	Knowledge for Change	Right	24	Blatchfords	Blatchfords	Other	Yes
335	Knowledge for Change	Right	24	Ossur	Ossur	Other	Yes
336	Knowledge for Change	Right	24	Fillauer	Fillauer	Other	Yes
337	Knowledge for Change	Right	24	Unknown	Unknown	Other	Yes
338	Knowledge for Change	Right	24	Ottobock	Ottobock	SACH	Yes
339	Knowledge for Change	Right	24	Ottobock	Ottobock	Other	Yes					Single axis
340	Knowledge for Change	Right	24	Unknown	Unknown	Other	Yes
341	Knowledge for Change	Right	24	Unknown	Unknown	SACH	Yes
342	Knowledge for Change	Left	23	Blatchfords	Blatchfords	Other	Yes
343	Knowledge for Change	Left	23	Blatchfords	Blatchfords	Other	Yes
344	Knowledge for Change	Left	23	Blatchfords	Blatchfords	Other	Yes
345	Knowledge for Change	Left	23	Blatchfords	Blatchfords	Other	Yes
346	Knowledge for Change	Left	23	Trulife	Trulife	SACH	Yes
347	Knowledge for Change	Left	23	Fillauer	Fillauer	Other	Yes
348	Knowledge for Change	Left	23	Trulife	Trulife	Other	Yes
349	Knowledge for Change	Left	23	Ottobock	Ottobock	Other	Yes
350	Knowledge for Change	Left	23	Blatchfords	Blatchfords	Other	Yes
351	Knowledge for Change	Right	23	Blatchfords	Blatchfords	Other	Yes
352	Knowledge for Change	Right	23	Unknown	Unknown	Other	Yes
353	Knowledge for Change	Right	23	Ossur	Ossur	Other	Yes
354	Knowledge for Change	Right	23	Blatchfords	Blatchfords	Other	Yes
355	Knowledge for Change	Right	23	Blatchfords	Blatchfords	Other	Yes
356	Knowledge for Change	Right	23	Ottobock	Ottobock	Other	Yes
357	Knowledge for Change	Right	23	Fillauer	Fillauer	Other	Yes
358	Knowledge for Change	Right	23	Blatchfords	Blatchfords	Other	Yes
359	Knowledge for Change	Left	22	Blatchfords	Blatchfords	Other	Yes
360	Knowledge for Change	Left	22	Blatchfords	Blatchfords	Other	Yes
361	Knowledge for Change	Left	22	College Park Industries (CPI)	College Park Industries (CPI)	Other	Yes
362	Knowledge for Change	Left	22	Ossur	Ossur	Other	Yes
363	Knowledge for Change	Right	22	Ottobock	Ottobock	Other	Yes
364	Knowledge for Change	Right	22	Blatchfords	Blatchfords	Other	Yes
365	Knowledge for Change	Right	22	Blatchfords	Blatchfords	Other	Yes
366	Knowledge for Change	Right	22	Blatchfords	Blatchfords	Other	Yes
